# Supplementary material for: Comparison of Proton Acceptor and Proton Donor Properties of H2O and H2O2 in Organic Crystals of Drug-like Compounds: Peroxosolvates vs. Crystallohydrates
Source: Molecules. 2022 Jan 22;27(3):717. doi: 10.3390/molecules27030717 (PMC8838768; doi:10.3390/molecules27030717)
Supplement: Supplementary file 1 [file molecules-27-00717-s001.zip]

Archive with 1 entries (1 files):
- molecules-1514202-supplementary.pdf
